# Supplementary material for: Identification of Novel HPK1 Hit Inhibitors: From In Silico Design to In Vitro Validation
Source: Int J Mol Sci. 2025 May 4;26(9):4366. doi: 10.3390/ijms26094366 (PMC12072202; doi:10.3390/ijms26094366)
Supplement: Supplementary file 1 [file ijms-26-04366-s001.zip]

Archive with 1 entries (1 files):
- ijms-3602929-supplementary.pdf
